# Supplementary material for: The effect of ergometer cycling and visual foraging on brain function: A pilot study
Source: PLoS One. 2025 Dec 1;20(12):e0336642. doi: 10.1371/journal.pone.0336642 (PMC12668562; doi:10.1371/journal.pone.0336642)
Supplement: S1 File — (XLSX) [file pone.0336642.s001.xlsx]

## Sheet: Demographics
Participant ID	Height	Weight	Borgs 1	Borgs 2	L1	L2	HR1	HR2	VO2max	Watts	RER	Overall MET
T1	184.1	73.5	6	19	1.1	7.6	64	189	42	303.3	1.25	4144.19
T2	160.5	56.6	6	15	0.91	8.03	71	190.55	32.84	186.4	1.11	1995.35
T3	163	79.5	6	16	1.1	14.7	73	188	30.18	214	1.28	1381.4
T4	153.4	42.4	7	17	2.18	5.33	83	163	29.7	214	1.34	920.93
T5	164	63.1	6	19	0.92	7.6	75	171.6	25.7	172.6	1.12	0
T6	165.1	49.4	10	18	1.4	4.41	77	183	34	140.1	1	5574.42
T7	164	58.2	6	17	1.08	3.12	70	172	29	148.1	1	2030.23
T8	167.1	71	7	15	1.57	4.13	65	150	27	168.1	1	5980.47
T9	161.7	78.8	6	17	2.51	6.89	97	163	18	168.3	1	920.93
T10	172	79.6	7	20	1.2	8.35	92	189	38.03	242.3	0.92	2367.42
T11	157.5	53.8	6	17	1.35	6.07	66	179	24.93	196.5	0.9	669.767
T12	166.5	56.4	6	13	1.48	6.71	87	174	12.36	127.4	1.29	1569.77
T13	172.4	88.4	7	14	0.53	5.46	63	180	35.04	217.2	1.27	690.698
T14	167.5	83.8	6	17	1.28	8.98	94	184	32.35	213.5	1.14	8110.95
T15	163.9	65.6	10	17	1.59	7.04	104	181	24.82	129.9	1.66	990
T16	168.2	85	6	20	3.15	11.37	76	197	51.97	265.3	1.2	2944.19
T17	165	63	11	7	X	X	70	151	25.58	195.8	1.14	1397.44
T18	183	76	11	18	X	X	70	178	41.34	285.3	1.19	8271.63
T19	172.5	65.2	13	15	X	X	75	169	25.88	196.5	1.14	990
T20	159.8	62.6	6	18	X	X	69	184	31.01	200	1.11	30175.8
T21	179.1	59.2	10	19	0.87	9.86	83	195	30.92	237.1	1.35	4734.84
T22	171.9	58.4	6	18	X	7.86	70	187	35.88	233.6	1.24	2822.51
T23	177.1	71.8	6	15	1.04	9.26	62	181	34.3	298.4	1.1	3107.02
T24	164.6	61.2	6	15	1.16	9.26	75	176	32.58	213.1	1.04	1386
T25	175.5	80.2	6	15	0.64	6.83	57	183	11.1	285	1.2	5618.51
T26	170	72.2	6	13	1.54	4.86	87	155	24.43	149.6	1.11	11576.7
T27	176	100.8	10	20	1.21	7.98	75	154	41.02	2256.3	1.19

## Sheet: EF Tasks
Flanker Task = Flanker Effect (ms)	Participant ID		Baseline					EC							VF							EC+VF
WCST = Error Count
2-Back = Correct Matches (%)		Flanker Task	WCST	2-Back		Pre-Flanker	Post-Flanker	Pre - WSCT	Post - WCST	Pre - 2-Back	Post 2-Back		Pre-Flanker	Post-Flanker	Pre - WSCT	Post - WCST	Pre - 2-Back	Post 2-Back		Pre-Flanker	Post-Flanker	Pre - WSCT	Post - WCST	Pre - 2-Back	Post 2-Back
	T1	25	16	96		54	24	16	13	100	100		103	46	10	13	100	94.5		7	2	16	14	91.5	91.5
	T2			46		18	36	23	17	65.5	66.5		22	29	14	23	17	40.5		63	23	16	25	52	61.5
	T3	16	20	4		40	13	14	25	94	89		29	2	3	12	100	100		46	13	14	6	87.5	100
	T4	79	22	100		-13	43	12	12	100	100		84	12	20	14	100	100		62	37	16	17	96	100
	T5	97	17	71		61	46	23	19	100	94		-3	60	14	19	91.5	89		40	43	19	12	100	87.5
	T6	68	13	90		18	29	12	13	81.5	94.5		-2	-7	13	12	100	100		-16	-7	9	13	94.5	90
	T7	-14	16	55		24	27	10	14	95.5	100		36	30	14	13	100	100		42	37	14	10	100	100
	T8	7	28	63		45	35	9	13	57	31		25	59	12	13	53.5	53.5		31	-9	12	13	41.5	55
	T9	-40	19	68		41	35	17	22	80.5	94		-32	-19	14	16	100	94.5		36	34		14		100
	T10	56	19	100		29	18	22	19	86.5	93		-9	42	19	30	94	100		51	-4	33		94.5	94
	T11	-70	14	85		75	-8	16	14	89.5	87.5		-17	-8	13	20	94.5	100		-27	-32	14	17	100	100
	T12	4	17	100		77	34	17	12	100	100		6	-43	14	10	84.5	93		46	12	16	12	100	100
	T13	-6	13	67		33	15	0	0	96	89		-44	-17	0	1	63	79		-28	31	12	1	91.5	96
	T14	-29	13	42		51	-38	16	10	85	100		45	29	13	16	100	94		31	17	7	12	91.5	100
	T15		17	84.5		52	15	14	17	85.5	100		56	92	13	13	90	85		19	59	13	19	100	93
	T16	0	12	91.5		103	19	10	12	50	100		35	30	10	12	100	85.5		-30	43	10	12	100	81.5
	T17	46		50		24	33	12	16	100			67	-43	80	20	94.5	95		27	48	20	17	100	100
	T18	84	35	100		46	-37	16	16	91.5	89		25	24	12	12	100	100		70	22	12	17	91.5	100
	T19	28	12	61.5		20	13	12	16	100	100		44	3	9	10	87.5	100		39	0	13	16	80	100
	T20	18	20	100		66	62	0	4	100	100		66	41	3	16	100	100
	T21	67	13	95.5		-23	16	12	9	100	100		39	32	9	13	100	100		19	10	17	17	100	100
	T22	-1	26	81.5		17	0	22	28	87.5	100		4	7	28	19	94	90		-23	20	23	20	88.5	87.5
	T23	-76		38		69	46		13	100	100		39	28	14	13	61	78.5		22	53	13	14	100	100
	T24	133	20	88.5		-4	49	17	18	95.5	84		26	5	19	20	100	100		6	12	19	13	100	100
	T25	54	19	29		44	41	1	19	81.5	100		102	10	12	19	94	100		-20	26	17	14	46.5	93
	T26		36	85.5		67	21	19	20	86.5	100		3	18	54	16	80.5	94		12	20	19	20	100	93
	T27	-12				31	45	17	12	94	100		20	64	17	17	100	100		-49	-2	14	14	75	95

## Sheet: Affect
Participant ID	EC					EC+VF					VF
	Arousal		Pleasantness			Arousal		Pleasantness			Arousal		Pleasantness
	Pre	Post	Pre	Post		Pre	Post	Pre	Post		Pre	Post	Pre	Post
T1	8	7	8	8		8	9	8	8		8	8	8	8
T2	8	3	7	3		3	6	5	6		9	5	6	1
T3	6	7	3	7		6	6	4	6		4	4	6	6
T4	7	7	6	6		8	7	4	5		5	3	5	5
T5	1	7	4	8		4	6	4	6		1	8	7	3
T6	6	4	6	7		6	9	7	7		7	4	7	6
T7	6	4	4	3		7	5	5	4		5	5	4	6
T8	3	8	7	5		4	8	3	3		7	2	8	6
T9	6	5	3	5		6	5	3	5		2	1	9	8
T10	6	6	6	7		7	4	6	7		5	5	6	5
T11	5	5	5	9		5	5	5	9		5	5	5	9
T12	5	7	5	6		2	9	7	6		9	9	8	9
T13	6	6	7	8		8	8	6	7		6	6	7	8
T14	2	7	3	3		4	6	4	4		3	2	4	3
T15	6	7	4	5		5	7	6	4		5	6	4	7
T16	8	8	3	5		4	7	3	3		8	4	2	2
T17	9	9	9	9		8	9	1	9		8	9	9	9
T18	5	5	5	5		2	4	5	8		2	2	5	2
T19	6	5	4	4		5	6	5	4		6	5	4	5
T20	5	7	6	5							7	6	8	8
T21	4	9	6	6		7	8	8	9		7	7	8	7
T22	7	7	8	7		1	6	7	7		9	6	5	8
T23	7	8	7	8		3	8	7	7		2	2	7	6
T24	4	7	2	6		6	8	6	8		4	4	3	4
T25	6	6	6	7		5	5	4	6		5	4	5	5
T26	9	9	8	9		7	9	6	9		4	8	4	7
T27	3	7	7	7		3	1	7	8		3	1	7	8

## Sheet: VFT
Participant ID	VF (%)	EC+VF (%)
T1	83	79
T2	51	74
T3	95	95
T4	81	49
T5	91	91
T6	92	87
T7	96	90
T8	75	73
T9	97	85
T10	84	77
T11	71	64
T12	90	89
T13	78	77
T14	84	83
T15	83	84
T16	96	85
T17	56	61
T18	93	86
T19	75	77
T20	85
T21	63	61
T22	89	80
T23	90	91
T24	72	71
T25	85	82
T26	74	66
T27	84	93

## Sheet: fNIRS
Participant ID	EC	VF	EC+VF
T1	74.5054	78.6347	78.5625
T2	72.2403	66.6163	69.0683
T3	80.6875	70.4897	70.4984
T4	60.0237	59.7093	49.74
T5	73.9445	70.2153	65.7381
T6	73.1915	60.0691	60.0691
T7	67.3262	60.5018	59.5814
T8	69.3333	62.3693	62.3609
T9	52.8871	49.8033	53.3569
T10	72.7872	69	75.6674
T11	75.0726	68.3582	78.2585
T12	56.2738	52.8663	56.0516
T13	62.8004	62.8656	61.1556
T14	63.3554	64.5754	64.2
T15	70.8893	61.8289	69.142
T16	83.2683	76.788	83.8613
T17	73.1016	64.7311	65.4931
T18	83.901	73.215	74.9306
T19	59.2134	60.1187	62.0303
T20	72.8143	73.4852
T21	74.3433	77.2308	66.5105
T22	72.0862	60.9393	65.5569
T23	76.0302	76.4737	76.036
T24	62.8573	62.8573	58.2254
T25	75.0448	70.808	74.5399
T26	69.8974	65.1829	68.7795
T27	72.5298	70	71.3962

## Sheet: Gaze Fixations
Participant ID	EC	VF	EC+VF
T1	1835	3639	3120
T2	1609	2928	1723
T3			4442
T4	1908	1234	2163
T5	2355	2588	4167
T6	76	379	1778
T7	1345	1884	1144
T8	2725	2298	3633
T9	2537	4178	2182
T10	4666	2590	2402
T11	1925	2351	2357
T12	2838	2507	3485
T13	1382	4344	5701
T14	1559	3574	3609
T15	1820	4011	4674
T16	2004	4439	4263
T17	3310	4148	4530
T18	2145	4103
T19	1936	3804	4558
T20	4838	2426
T21		4073	3589
T22	4381	3818	3570
T23	4960	4139	3352
T24	3202	4002
T25	5036	4306	5576
T26	2644	3762	3819
T27	2485	4148

## Sheet: Cadence and Energy Levels
Participant ID	Accumulated Energy		Revolutions per Minutes (RPM)
	EC	EC+VF	EC	EC+VF
T1	220	222.9	72.075	76.35
T2	139	135.4	61.175	48.875
T3		130.4
T4	79	96.8
T5	127.8	116.1	56.975	58.125
T6	105.2	98.6		57.375
T7	124.3	111.2	62.475	63.825
T8	155.2		61.925
T9	125.7	95.4	60.275	60
T10	124.7	33.3	63.475	59.1333
T11		145.8		70.9
T12	45.9	52.8	56.2	43.1333
T13	133.8	92.7	70.125	54.55
T14	156.9		72
T15	66.4		62.675
T16		79.9		67.225
T17	125.5		62.65
T18		165.8		58.875
T19
T20
T21	160	155.5	67.675	67.95
T22	129.6	114	74.825	74.775
T23	191.5	178.2	71.575	63.725
T24	142.4	115.6	74.425	49.575
T25	174.9	173.2	77.4	69.075
T26	112.4	112.4	71.267	49.7
T27	175.2	177.1	71.725	74.175
